# Supplementary material for: The air mycobiome is decoupled from the soil mycobiome in the California San Joaquin Valley
Source: Mol Ecol. 2022 Aug 25;31(19):4962–78. doi: 10.1111/mec.16640 (PMC9624177; doi:10.1111/mec.16640)
Supplement: Supplementary file 1 — Appendix S1 [file MEC-31-4962-s002.zip]

Archive with 3 entries (3 files):
- MEC_16640_2022.07.21.bioinformatics.code.pdf
- MEC_16640_2022.07.21.metadata.csv
- MEC_16640_2022.07.21.statistics.code.pdf
