# Supplementary material for: The air mycobiome is decoupled from the soil mycobiome in the California San Joaquin Valley
Source: Mol Ecol. 2022 Aug 25;31(19):4962–78. doi: 10.1111/mec.16640 (PMC9624177; doi:10.1111/mec.16640)
Supplement: Supplementary file 1 — Appendix S1 [file MEC-31-4962-s002.zip › MEC_16640_2022.07.21.metadata.csv]

sample	land.use	site	sampling.medium	year	month	day
0724185S01	Agricultural	KARE	Soil	2018	July	24
0724185S02	Agricultural	KARE	Soil	2018	July	24
0724185S05	Agricultural	KARE	Soil	2018	July	24
0724185S06	Agricultural	KARE	Soil	2018	July	24
0724185S11	Agricultural	KARE	Soil	2018	July	24
0724185S12	Agricultural	KARE	Soil	2018	July	24
0724185S13	Agricultural	KARE	Soil	2018	July	24
0724185S14	Agricultural	KARE	Soil	2018	July	24
0724185S17	Agricultural	KARE	Soil	2018	July	24
0724185S18	Agricultural	KARE	Soil	2018	July	24
0724185S19	Agricultural	KARE	Soil	2018	July	24
0724185S20	Agricultural	KARE	Soil	2018	July	24
0821185S01	Agricultural	KARE	Soil	2018	August	21
0821185S02	Agricultural	KARE	Soil	2018	August	21
0821185S03	Agricultural	KARE	Soil	2018	August	21
0821185S04	Agricultural	KARE	Soil	2018	August	21
0821185S05	Agricultural	KARE	Soil	2018	August	21
0821185S06	Agricultural	KARE	Soil	2018	August	21
0821185S12	Agricultural	KARE	Soil	2018	August	21
0821185S13	Agricultural	KARE	Soil	2018	August	21
0821185S14	Agricultural	KARE	Soil	2018	August	21
0821185S15	Agricultural	KARE	Soil	2018	August	21
0821185S16	Agricultural	KARE	Soil	2018	August	21
0821185S17	Agricultural	KARE	Soil	2018	August	21
0821185S18	Agricultural	KARE	Soil	2018	August	21
0821185S19	Agricultural	KARE	Soil	2018	August	21
0821185S20	Agricultural	KARE	Soil	2018	August	21
0821185S21	Agricultural	KARE	Soil	2018	August	21
0821185S22	Agricultural	KARE	Soil	2018	August	21
0821185S27	Agricultural	KARE	Soil	2018	August	21
0821185S28	Agricultural	KARE	Soil	2018	August	21
0821185S29	Agricultural	KARE	Soil	2018	August	21
0821185S30	Agricultural	KARE	Soil	2018	August	21
0821185S31	Agricultural	KARE	Soil	2018	August	21
0821185S32	Agricultural	KARE	Soil	2018	August	21
0823187S01	Agricultural	KARE	Soil	2018	August	23
0823187S02	Agricultural	KARE	Soil	2018	August	23
0823187S03	Agricultural	KARE	Soil	2018	August	23
0823187S04	Agricultural	KARE	Soil	2018	August	23
0823187S11	Agricultural	KARE	Soil	2018	August	23
0823187S12	Agricultural	KARE	Soil	2018	August	23
0823187S15	Agricultural	KARE	Soil	2018	August	23
0823187S16	Agricultural	KARE	Soil	2018	August	23
0823187S19	Agricultural	KARE	Soil	2018	August	23
0823187S20	Agricultural	KARE	Soil	2018	August	23
0823187S21	Agricultural	KARE	Soil	2018	August	23
0823187S22	Agricultural	KARE	Soil	2018	August	23
0823187S27	Agricultural	KARE	Soil	2018	August	23
0823187S28	Agricultural	KARE	Soil	2018	August	23
0823187S29	Agricultural	KARE	Soil	2018	August	23
0823187S30	Agricultural	KARE	Soil	2018	August	23
0823187S31	Agricultural	KARE	Soil	2018	August	23
0823187S32	Agricultural	KARE	Soil	2018	August	23
0828189S01	Agricultural	KARE	Soil	2018	August	28
0828189S02	Agricultural	KARE	Soil	2018	August	28
0828189S03	Agricultural	KARE	Soil	2018	August	28
0828189S04	Agricultural	KARE	Soil	2018	August	28
0828189S05	Agricultural	KARE	Soil	2018	August	28
0828189S06	Agricultural	KARE	Soil	2018	August	28
0828189S11	Agricultural	KARE	Soil	2018	August	28
0828189S12	Agricultural	KARE	Soil	2018	August	28
0828189S13	Agricultural	KARE	Soil	2018	August	28
0828189S14	Agricultural	KARE	Soil	2018	August	28
0828189S15	Agricultural	KARE	Soil	2018	August	28
0828189S16	Agricultural	KARE	Soil	2018	August	28
0828189S17	Agricultural	KARE	Soil	2018	August	28
0828189S18	Agricultural	KARE	Soil	2018	August	28
0828189S19	Agricultural	KARE	Soil	2018	August	28
0828189S20	Agricultural	KARE	Soil	2018	August	28
0828189S21	Agricultural	KARE	Soil	2018	August	28
0828189S22	Agricultural	KARE	Soil	2018	August	28
0828189S27	Agricultural	KARE	Soil	2018	August	28
0828189S28	Agricultural	KARE	Soil	2018	August	28
0828189S29	Agricultural	KARE	Soil	2018	August	28
0828189S30	Agricultural	KARE	Soil	2018	August	28
0828189S31	Agricultural	KARE	Soil	2018	August	28
0828189S32	Agricultural	KARE	Soil	2018	August	28
0925180S27	Agricultural	KARE	Soil	2018	September	25
0925180S28	Agricultural	KARE	Soil	2018	September	25
0925180S29	Agricultural	KARE	Soil	2018	September	25
0925180S31	Agricultural	KARE	Soil	2018	September	25
0925183S32	Agricultural	KARE	Soil	2018	September	25
0925189S30	Agricultural	KARE	Soil	2018	September	25
1	Undeveloped	Hwy33-2	Soil	2017	November	8
10	Undeveloped	Hwy33-2	Soil	2017	November	8
100	Undeveloped	Hwy33-8	Soil	2018	February	15
1002185S01	Agricultural	KARE	Soil	2018	October	2
1002185S02	Agricultural	KARE	Soil	2018	October	2
1002185S03	Agricultural	KARE	Soil	2018	October	2
1002185S04	Agricultural	KARE	Soil	2018	October	2
1002185S05	Agricultural	KARE	Soil	2018	October	2
1002185S11	Agricultural	KARE	Soil	2018	October	2
1002185S12	Agricultural	KARE	Soil	2018	October	2
1002185S13	Agricultural	KARE	Soil	2018	October	2
1002185S14	Agricultural	KARE	Soil	2018	October	2
1002185S15	Agricultural	KARE	Soil	2018	October	2
1002185S16	Agricultural	KARE	Soil	2018	October	2
1002185S17	Agricultural	KARE	Soil	2018	October	2
1002185S19	Agricultural	KARE	Soil	2018	October	2
1002185S21	Agricultural	KARE	Soil	2018	October	2
1002185S22	Agricultural	KARE	Soil	2018	October	2
101	Undeveloped	Hwy33-2	Soil	2018	March	17
102	Undeveloped	Hwy33-2	Soil	2018	March	17
103	Undeveloped	Hwy33-2	Soil	2018	March	17
104	Undeveloped	Hwy33-3	Soil	2018	March	17
105	Undeveloped	Hwy33-3	Soil	2018	March	17
106	Undeveloped	Hwy33-3	Soil	2018	March	17
107	Undeveloped	Hwy33-4	Soil	2018	March	17
108	Undeveloped	Hwy33-4	Soil	2018	March	17
109	Undeveloped	Hwy33-4	Soil	2018	March	17
11	Undeveloped	Hwy33-2	Soil	2017	November	8
110	Undeveloped	Hwy33-7	Soil	2018	March	17
111	Undeveloped	Hwy33-7	Soil	2018	March	17
112	Undeveloped	Hwy33-7	Soil	2018	March	17
113	Undeveloped	Hwy33-8	Soil	2018	March	17
114	Undeveloped	Hwy33-8	Soil	2018	March	17
115	Undeveloped	Hwy33-8	Soil	2018	March	17
116	Undeveloped	Hwy33-2	Soil	2018	April	19
117	Undeveloped	Hwy33-2	Soil	2018	April	19
118	Undeveloped	Hwy33-2	Soil	2018	April	19
119	Undeveloped	Hwy33-3	Soil	2018	April	19
12	Undeveloped	Hwy33-2	Soil	2017	November	8
120	Undeveloped	Hwy33-3	Soil	2018	April	19
121	Undeveloped	Hwy33-3	Soil	2018	April	19
122	Undeveloped	Hwy33-4	Soil	2018	April	19
123	Undeveloped	Hwy33-4	Soil	2018	April	19
124	Undeveloped	Hwy33-4	Soil	2018	April	19
125	Undeveloped	Hwy33-7	Soil	2018	April	19
126	Undeveloped	Hwy33-7	Soil	2018	April	19
127	Undeveloped	Hwy33-7	Soil	2018	April	19
128	Undeveloped	Hwy33-8	Soil	2018	April	19
129	Undeveloped	Hwy33-8	Soil	2018	April	19
13	Undeveloped	Hwy33-2	Soil	2017	November	8
130	Undeveloped	Hwy33-8	Soil	2018	April	19
131	Undeveloped	Hwy33-2	Soil	2018	May	17
132	Undeveloped	Hwy33-2	Soil	2018	May	17
133	Undeveloped	Hwy33-2	Soil	2018	May	17
134	Undeveloped	Hwy33-2	Soil	2018	May	17
135	Undeveloped	Hwy33-2	Soil	2018	May	17
136	Undeveloped	Hwy33-2	Soil	2018	May	17
137	Undeveloped	Hwy33-3	Soil	2018	May	17
138	Undeveloped	Hwy33-3	Soil	2018	May	17
139	Undeveloped	Hwy33-3	Soil	2018	May	17
14	Undeveloped	Hwy33-2	Soil	2017	November	8
140	Undeveloped	Hwy33-3	Soil	2018	May	17
141	Undeveloped	Hwy33-3	Soil	2018	May	17
142	Undeveloped	Hwy33-3	Soil	2018	May	17
143	Undeveloped	Hwy33-4	Soil	2018	May	17
144	Undeveloped	Hwy33-4	Soil	2018	May	17
145	Undeveloped	Hwy33-4	Soil	2018	May	17
146	Undeveloped	Hwy33-7	Soil	2018	May	17
147	Undeveloped	Hwy33-7	Soil	2018	May	17
148	Undeveloped	Hwy33-7	Soil	2018	May	17
149	Undeveloped	Hwy33-8	Soil	2018	May	17
15	Undeveloped	Hwy33-2	Soil	2017	November	8
150	Undeveloped	Hwy33-8	Soil	2018	May	17
151	Undeveloped	Hwy33-8	Soil	2018	May	17
152	Undeveloped	Hwy33-2	Soil	2018	June	19
153	Undeveloped	Hwy33-2	Soil	2018	June	19
154	Undeveloped	Hwy33-2	Soil	2018	June	19
155	Undeveloped	Hwy33-3	Soil	2018	June	19
156	Undeveloped	Hwy33-3	Soil	2018	June	19
157	Undeveloped	Hwy33-3	Soil	2018	June	19
158	Undeveloped	Hwy33-4	Soil	2018	June	19
159	Undeveloped	Hwy33-4	Soil	2018	June	19
16	Undeveloped	Hwy33-3	Soil	2017	November	8
160	Undeveloped	Hwy33-4	Soil	2018	June	19
161	Undeveloped	Hwy33-7	Soil	2018	June	19
162	Undeveloped	Hwy33-7	Soil	2018	June	19
163	Undeveloped	Hwy33-7	Soil	2018	June	19
164	Undeveloped	Hwy33-8	Soil	2018	June	19
165	Undeveloped	Hwy33-8	Soil	2018	June	19
166	Undeveloped	Hwy33-8	Soil	2018	June	19
167	Undeveloped	Hwy33-2	Soil	2018	July	25
168	Undeveloped	Hwy33-2	Soil	2018	July	25
169	Undeveloped	Hwy33-2	Soil	2018	July	25
17	Undeveloped	Hwy33-3	Soil	2017	November	8
170	Undeveloped	Hwy33-3	Soil	2018	July	25
171	Undeveloped	Hwy33-3	Soil	2018	July	25
172	Undeveloped	Hwy33-3	Soil	2018	July	25
173	Undeveloped	Hwy33-4	Soil	2018	July	25
174	Undeveloped	Hwy33-4	Soil	2018	July	25
175	Undeveloped	Hwy33-4	Soil	2018	July	25
176	Undeveloped	Hwy33-7	Soil	2018	July	25
177	Undeveloped	Hwy33-7	Soil	2018	July	25
178	Undeveloped	Hwy33-7	Soil	2018	July	25
179	Undeveloped	Hwy33-8	Soil	2018	July	25
18	Undeveloped	Hwy33-3	Soil	2017	November	8
180	Undeveloped	Hwy33-8	Soil	2018	July	25
181	Undeveloped	Hwy33-8	Soil	2018	July	25
182	Undeveloped	Hwy33-2	Soil	2018	August	23
183	Undeveloped	Hwy33-2	Soil	2018	August	23
184	Undeveloped	Hwy33-2	Soil	2018	August	23
185	Undeveloped	Hwy33-3	Soil	2018	August	23
186	Undeveloped	Hwy33-3	Soil	2018	August	23
187	Undeveloped	Hwy33-3	Soil	2018	August	23
188	Undeveloped	Hwy33-4	Soil	2018	August	23
189	Undeveloped	Hwy33-4	Soil	2018	August	23
19	Undeveloped	Hwy33-3	Soil	2017	November	8
190	Undeveloped	Hwy33-4	Soil	2018	August	23
191	Undeveloped	Hwy33-7	Soil	2018	August	23
192	Undeveloped	Hwy33-7	Soil	2018	August	23
193	Undeveloped	Hwy33-7	Soil	2018	August	23
194	Undeveloped	Hwy33-8	Soil	2018	August	23
195	Undeveloped	Hwy33-8	Soil	2018	August	23
196	Undeveloped	Hwy33-8	Soil	2018	August	23
197	Undeveloped	Hwy33-8	Soil	2018	August	23
198	Undeveloped	Hwy33-8	Soil	2018	August	23
199	Undeveloped	Hwy33-8	Soil	2018	August	23
2	Undeveloped	Hwy33-2	Soil	2017	November	8
20	Undeveloped	Hwy33-3	Soil	2017	November	8
200	Undeveloped	Hwy33-8	Soil	2018	August	23
201	Undeveloped	Hwy33-8	Soil	2018	August	23
202	Undeveloped	Hwy33-8	Soil	2018	August	23
203	Undeveloped	Hwy33-2	Soil	2018	September	23
204	Undeveloped	Hwy33-2	Soil	2018	September	23
205	Undeveloped	Hwy33-2	Soil	2018	September	23
206	Undeveloped	Hwy33-2	Soil	2018	September	23
207	Undeveloped	Hwy33-2	Soil	2018	September	23
208	Undeveloped	Hwy33-2	Soil	2018	September	23
209	Undeveloped	Hwy33-3	Soil	2018	September	23
21	Undeveloped	Hwy33-3	Soil	2017	November	8
210	Undeveloped	Hwy33-3	Soil	2018	September	23
211	Undeveloped	Hwy33-3	Soil	2018	September	23
212	Undeveloped	Hwy33-3	Soil	2018	September	23
213	Undeveloped	Hwy33-3	Soil	2018	September	23
214	Undeveloped	Hwy33-3	Soil	2018	September	23
215	Undeveloped	Hwy33-4	Soil	2018	September	23
216	Undeveloped	Hwy33-4	Soil	2018	September	23
217	Undeveloped	Hwy33-4	Soil	2018	September	23
218	Undeveloped	Hwy33-7	Soil	2018	September	23
219	Undeveloped	Hwy33-7	Soil	2018	September	23
22	Undeveloped	Hwy33-3	Soil	2017	November	8
220	Undeveloped	Hwy33-7	Soil	2018	September	23
221	Undeveloped	Hwy33-8	Soil	2018	September	23
222	Undeveloped	Hwy33-8	Soil	2018	September	23
223	Undeveloped	Hwy33-8	Soil	2018	September	23
224	Undeveloped	Hwy33-2	Soil	2018	October	23
225	Undeveloped	Hwy33-2	Soil	2018	October	23
226	Undeveloped	Hwy33-2	Soil	2018	October	23
227	Undeveloped	Hwy33-3	Soil	2018	October	23
228	Undeveloped	Hwy33-3	Soil	2018	October	23
229	Undeveloped	Hwy33-3	Soil	2018	October	23
23	Undeveloped	Hwy33-3	Soil	2017	November	8
230	Undeveloped	Hwy33-4	Soil	2018	October	23
231	Undeveloped	Hwy33-4	Soil	2018	October	23
232	Undeveloped	Hwy33-4	Soil	2018	October	23
233	Undeveloped	Hwy33-7	Soil	2018	October	23
234	Undeveloped	Hwy33-7	Soil	2018	October	23
235	Undeveloped	Hwy33-7	Soil	2018	October	23
24	Undeveloped	Hwy33-3	Soil	2017	November	8
25	Undeveloped	Hwy33-3	Soil	2017	November	8
251	Undeveloped	Hwy33-8	Soil	2018	October	23
252	Undeveloped	Hwy33-8	Soil	2018	October	23
253	Undeveloped	Hwy33-8	Soil	2018	October	23
26	Undeveloped	Hwy33-4	Soil	2017	November	8
27	Undeveloped	Hwy33-4	Soil	2017	November	8
28	Undeveloped	Hwy33-4	Soil	2017	November	8
29	Undeveloped	Hwy33-4	Soil	2017	November	8
3	Undeveloped	Hwy33-2	Soil	2017	November	8
30	Undeveloped	Hwy33-4	Soil	2017	November	8
31	Undeveloped	Hwy33-4	Soil	2017	November	8
32	Undeveloped	Hwy33-4	Soil	2017	November	8
33	Undeveloped	Hwy33-4	Soil	2017	November	8
34	Undeveloped	Hwy33-4	Soil	2017	November	8
35	Undeveloped	Hwy33-4	Soil	2017	November	8
36	Undeveloped	Hwy33-7	Soil	2017	November	8
37	Undeveloped	Hwy33-7	Soil	2017	November	8
38	Undeveloped	Hwy33-7	Soil	2017	November	8
39	Undeveloped	Hwy33-7	Soil	2017	November	8
4	Undeveloped	Hwy33-2	Soil	2017	November	8
40	Undeveloped	Hwy33-7	Soil	2017	November	8
41	Undeveloped	Hwy33-7	Soil	2017	November	8
42	Undeveloped	Hwy33-7	Soil	2017	November	8
43	Undeveloped	Hwy33-7	Soil	2017	November	8
44	Undeveloped	Hwy33-7	Soil	2017	November	8
45	Undeveloped	Hwy33-7	Soil	2017	November	8
46	Undeveloped	Hwy33-8	Soil	2017	November	8
47	Undeveloped	Hwy33-8	Soil	2017	November	8
48	Undeveloped	Hwy33-8	Soil	2017	November	8
49	Undeveloped	Hwy33-8	Soil	2017	November	8
5	Undeveloped	Hwy33-2	Soil	2017	November	8
50	Undeveloped	Hwy33-8	Soil	2017	November	8
51	Undeveloped	Hwy33-8	Soil	2017	November	8
52	Undeveloped	Hwy33-8	Soil	2017	November	8
53	Undeveloped	Hwy33-8	Soil	2017	November	8
54	Undeveloped	Hwy33-8	Soil	2017	November	8
55	Undeveloped	Hwy33-8	Soil	2017	November	8
56	Undeveloped	Hwy33-2	Soil	2017	December	14
57	Undeveloped	Hwy33-2	Soil	2017	December	14
58	Undeveloped	Hwy33-2	Soil	2017	December	14
59	Undeveloped	Hwy33-3	Soil	2017	December	14
6	Undeveloped	Hwy33-2	Soil	2017	November	8
60	Undeveloped	Hwy33-3	Soil	2017	December	14
61	Undeveloped	Hwy33-3	Soil	2017	December	14
62	Undeveloped	Hwy33-4	Soil	2017	December	14
63	Undeveloped	Hwy33-4	Soil	2017	December	14
64	Undeveloped	Hwy33-4	Soil	2017	December	14
65	Undeveloped	Hwy33-7	Soil	2017	December	14
66	Undeveloped	Hwy33-7	Soil	2017	December	14
67	Undeveloped	Hwy33-7	Soil	2017	December	14
68	Undeveloped	Hwy33-8	Soil	2017	December	14
69	Undeveloped	Hwy33-8	Soil	2017	December	14
7	Undeveloped	Hwy33-2	Soil	2017	November	8
70	Undeveloped	Hwy33-8	Soil	2017	December	14
71	Undeveloped	Hwy33-2	Soil	2018	January	18
72	Undeveloped	Hwy33-2	Soil	2018	January	18
73	Undeveloped	Hwy33-3	Soil	2018	January	18
74	Undeveloped	Hwy33-3	Soil	2018	January	18
75	Undeveloped	Hwy33-3	Soil	2018	January	18
76	Undeveloped	Hwy33-3	Soil	2018	January	18
77	Undeveloped	Hwy33-4	Soil	2018	January	18
78	Undeveloped	Hwy33-4	Soil	2018	January	18
79	Undeveloped	Hwy33-4	Soil	2018	January	18
8	Undeveloped	Hwy33-2	Soil	2017	November	8
80	Undeveloped	Hwy33-7	Soil	2018	January	18
81	Undeveloped	Hwy33-7	Soil	2018	January	18
82	Undeveloped	Hwy33-7	Soil	2018	January	18
83	Undeveloped	Hwy33-8	Soil	2018	January	18
84	Undeveloped	Hwy33-8	Soil	2018	January	18
85	Undeveloped	Hwy33-8	Soil	2018	January	18
86	Undeveloped	Hwy33-2	Soil	2018	February	15
87	Undeveloped	Hwy33-2	Soil	2018	February	15
88	Undeveloped	Hwy33-2	Soil	2018	February	15
89	Undeveloped	Hwy33-3	Soil	2018	February	15
9	Undeveloped	Hwy33-2	Soil	2017	November	8
90	Undeveloped	Hwy33-3	Soil	2018	February	15
91	Undeveloped	Hwy33-3	Soil	2018	February	15
92	Undeveloped	Hwy33-4	Soil	2018	February	15
93	Undeveloped	Hwy33-4	Soil	2018	February	15
94	Undeveloped	Hwy33-4	Soil	2018	February	15
95	Undeveloped	Hwy33-7	Soil	2018	February	15
96	Undeveloped	Hwy33-7	Soil	2018	February	15
97	Undeveloped	Hwy33-7	Soil	2018	February	15
98	Undeveloped	Hwy33-8	Soil	2018	February	15
99	Undeveloped	Hwy33-8	Soil	2018	February	15
Y16TP00S1	Agricultural	KARE	Soil	2016	May	20
Y16TP00S11	Agricultural	KARE	Soil	2016	May	20
Y16TP00S12	Agricultural	KARE	Soil	2016	May	20
Y16TP00S13	Agricultural	KARE	Soil	2016	May	20
Y16TP00S14	Agricultural	KARE	Soil	2016	May	20
Y16TP00S15	Agricultural	KARE	Soil	2016	May	20
Y16TP00S16	Agricultural	KARE	Soil	2016	May	20
Y16TP00S17	Agricultural	KARE	Soil	2016	May	20
Y16TP00S18	Agricultural	KARE	Soil	2016	May	20
Y16TP00S19	Agricultural	KARE	Soil	2016	May	20
Y16TP00S2	Agricultural	KARE	Soil	2016	May	20
Y16TP00S20	Agricultural	KARE	Soil	2016	May	20
Y16TP00S21	Agricultural	KARE	Soil	2016	May	20
Y16TP00S22	Agricultural	KARE	Soil	2016	May	20
Y16TP00S3	Agricultural	KARE	Soil	2016	May	20
Y16TP00S4	Agricultural	KARE	Soil	2016	May	20
Y16TP00S5	Agricultural	KARE	Soil	2016	May	20
Y16TP00S6	Agricultural	KARE	Soil	2016	May	20
Y16TP01S1	Agricultural	KARE	Soil	2016	June	8
Y16TP01S11	Agricultural	KARE	Soil	2016	June	8
Y16TP01S12	Agricultural	KARE	Soil	2016	June	8
Y16TP01S19	Agricultural	KARE	Soil	2016	June	8
Y16TP01S2	Agricultural	KARE	Soil	2016	June	8
Y16TP01S20	Agricultural	KARE	Soil	2016	June	8
Y16TP02S1	Agricultural	KARE	Soil	2016	June	15
Y16TP02S11	Agricultural	KARE	Soil	2016	June	15
Y16TP02S12	Agricultural	KARE	Soil	2016	June	15
Y16TP02S19	Agricultural	KARE	Soil	2016	June	15
Y16TP02S2	Agricultural	KARE	Soil	2016	June	15
Y16TP02S20	Agricultural	KARE	Soil	2016	June	15
Y16TP03S1	Agricultural	KARE	Soil	2016	June	22
Y16TP03S11	Agricultural	KARE	Soil	2016	June	22
Y16TP03S12	Agricultural	KARE	Soil	2016	June	22
Y16TP03S13	Agricultural	KARE	Soil	2016	June	22
Y16TP03S14	Agricultural	KARE	Soil	2016	June	22
Y16TP03S17	Agricultural	KARE	Soil	2016	June	22
Y16TP03S18	Agricultural	KARE	Soil	2016	June	22
Y16TP03S19	Agricultural	KARE	Soil	2016	June	22
Y16TP03S2	Agricultural	KARE	Soil	2016	June	22
Y16TP03S20	Agricultural	KARE	Soil	2016	June	22
Y16TP03S5	Agricultural	KARE	Soil	2016	June	22
Y16TP03S6	Agricultural	KARE	Soil	2016	June	22
Y16TP04S1	Agricultural	KARE	Soil	2016	June	29
Y16TP04S11	Agricultural	KARE	Soil	2016	June	29
Y16TP04S12	Agricultural	KARE	Soil	2016	June	29
Y16TP04S13	Agricultural	KARE	Soil	2016	June	29
Y16TP04S14	Agricultural	KARE	Soil	2016	June	29
Y16TP04S17	Agricultural	KARE	Soil	2016	June	29
Y16TP04S18	Agricultural	KARE	Soil	2016	June	29
Y16TP04S19	Agricultural	KARE	Soil	2016	June	29
Y16TP04S2	Agricultural	KARE	Soil	2016	June	29
Y16TP04S20	Agricultural	KARE	Soil	2016	June	29
Y16TP04S5	Agricultural	KARE	Soil	2016	June	29
Y16TP04S6	Agricultural	KARE	Soil	2016	June	29
Y16TP05S1	Agricultural	KARE	Soil	2016	July	6
Y16TP05S11	Agricultural	KARE	Soil	2016	July	6
Y16TP05S12	Agricultural	KARE	Soil	2016	July	6
Y16TP05S13	Agricultural	KARE	Soil	2016	July	6
Y16TP05S17	Agricultural	KARE	Soil	2016	July	6
Y16TP05S18	Agricultural	KARE	Soil	2016	July	6
Y16TP05S19	Agricultural	KARE	Soil	2016	July	6
Y16TP05S2	Agricultural	KARE	Soil	2016	July	6
Y16TP05S20	Agricultural	KARE	Soil	2016	July	6
Y16TP05S5	Agricultural	KARE	Soil	2016	July	6
Y16TP05S6	Agricultural	KARE	Soil	2016	July	6
Y16TP06S1	Agricultural	KARE	Soil	2016	July	13
Y16TP06S11	Agricultural	KARE	Soil	2016	July	13
Y16TP06S12	Agricultural	KARE	Soil	2016	July	13
Y16TP06S13	Agricultural	KARE	Soil	2016	July	13
Y16TP06S14	Agricultural	KARE	Soil	2016	July	13
Y16TP06S17	Agricultural	KARE	Soil	2016	July	13
Y16TP06S18	Agricultural	KARE	Soil	2016	July	13
Y16TP06S19	Agricultural	KARE	Soil	2016	July	13
Y16TP06S2	Agricultural	KARE	Soil	2016	July	13
Y16TP06S20	Agricultural	KARE	Soil	2016	July	13
Y16TP06S5	Agricultural	KARE	Soil	2016	July	13
Y16TP06S6	Agricultural	KARE	Soil	2016	July	13
Y16TP07S1	Agricultural	KARE	Soil	2016	July	20
Y16TP07S11	Agricultural	KARE	Soil	2016	July	20
Y16TP07S12	Agricultural	KARE	Soil	2016	July	20
Y16TP07S13	Agricultural	KARE	Soil	2016	July	20
Y16TP07S14	Agricultural	KARE	Soil	2016	July	20
Y16TP07S17	Agricultural	KARE	Soil	2016	July	20
Y16TP07S18	Agricultural	KARE	Soil	2016	July	20
Y16TP07S19	Agricultural	KARE	Soil	2016	July	20
Y16TP07S2	Agricultural	KARE	Soil	2016	July	20
Y16TP07S20	Agricultural	KARE	Soil	2016	July	20
Y16TP07S5	Agricultural	KARE	Soil	2016	July	20
Y16TP07S6	Agricultural	KARE	Soil	2016	July	20
Y16TP08S1	Agricultural	KARE	Soil	2016	July	27
Y16TP08S11	Agricultural	KARE	Soil	2016	July	27
Y16TP08S12	Agricultural	KARE	Soil	2016	July	27
Y16TP08S13	Agricultural	KARE	Soil	2016	July	27
Y16TP08S14	Agricultural	KARE	Soil	2016	July	27
Y16TP08S15	Agricultural	KARE	Soil	2016	July	27
Y16TP08S16	Agricultural	KARE	Soil	2016	July	27
Y16TP08S17	Agricultural	KARE	Soil	2016	July	27
Y16TP08S18	Agricultural	KARE	Soil	2016	July	27
Y16TP08S19	Agricultural	KARE	Soil	2016	July	27
Y16TP08S2	Agricultural	KARE	Soil	2016	July	27
Y16TP08S20	Agricultural	KARE	Soil	2016	July	27
Y16TP08S21	Agricultural	KARE	Soil	2016	July	27
Y16TP08S22	Agricultural	KARE	Soil	2016	July	27
Y16TP08S3	Agricultural	KARE	Soil	2016	July	27
Y16TP08S4	Agricultural	KARE	Soil	2016	July	27
Y16TP08S5	Agricultural	KARE	Soil	2016	July	27
Y16TP08S6	Agricultural	KARE	Soil	2016	July	27
Y16TP09S1	Agricultural	KARE	Soil	2016	August	3
Y16TP09S11	Agricultural	KARE	Soil	2016	August	3
Y16TP09S12	Agricultural	KARE	Soil	2016	August	3
Y16TP09S13	Agricultural	KARE	Soil	2016	August	3
Y16TP09S14	Agricultural	KARE	Soil	2016	August	3
Y16TP09S15	Agricultural	KARE	Soil	2016	August	3
Y16TP09S16	Agricultural	KARE	Soil	2016	August	3
Y16TP09S17	Agricultural	KARE	Soil	2016	August	3
Y16TP09S18	Agricultural	KARE	Soil	2016	August	3
Y16TP09S19	Agricultural	KARE	Soil	2016	August	3
Y16TP09S2	Agricultural	KARE	Soil	2016	August	3
Y16TP09S20	Agricultural	KARE	Soil	2016	August	3
Y16TP09S21	Agricultural	KARE	Soil	2016	August	3
Y16TP09S22	Agricultural	KARE	Soil	2016	August	3
Y16TP09S3	Agricultural	KARE	Soil	2016	August	3
Y16TP09S4	Agricultural	KARE	Soil	2016	August	3
Y16TP09S5	Agricultural	KARE	Soil	2016	August	3
Y16TP09S6	Agricultural	KARE	Soil	2016	August	3
Y16TP10S1	Agricultural	KARE	Soil	2016	August	10
Y16TP10S11	Agricultural	KARE	Soil	2016	August	10
Y16TP10S12	Agricultural	KARE	Soil	2016	August	10
Y16TP10S13	Agricultural	KARE	Soil	2016	August	10
Y16TP10S14	Agricultural	KARE	Soil	2016	August	10
Y16TP10S15	Agricultural	KARE	Soil	2016	August	10
Y16TP10S16	Agricultural	KARE	Soil	2016	August	10
Y16TP10S17	Agricultural	KARE	Soil	2016	August	10
Y16TP10S18	Agricultural	KARE	Soil	2016	August	10
Y16TP10S19	Agricultural	KARE	Soil	2016	August	10
Y16TP10S2	Agricultural	KARE	Soil	2016	August	10
Y16TP10S20	Agricultural	KARE	Soil	2016	August	10
Y16TP10S21	Agricultural	KARE	Soil	2016	August	10
Y16TP10S22	Agricultural	KARE	Soil	2016	August	10
Y16TP10S3	Agricultural	KARE	Soil	2016	August	10
Y16TP10S4	Agricultural	KARE	Soil	2016	August	10
Y16TP10S5	Agricultural	KARE	Soil	2016	August	10
Y16TP10S6	Agricultural	KARE	Soil	2016	August	10
Y16TP11S1	Agricultural	KARE	Soil	2016	August	17
Y16TP11S11	Agricultural	KARE	Soil	2016	August	17
Y16TP11S12	Agricultural	KARE	Soil	2016	August	17
Y16TP11S13	Agricultural	KARE	Soil	2016	August	17
Y16TP11S14	Agricultural	KARE	Soil	2016	August	17
Y16TP11S15	Agricultural	KARE	Soil	2016	August	17
Y16TP11S16	Agricultural	KARE	Soil	2016	August	17
Y16TP11S17	Agricultural	KARE	Soil	2016	August	17
Y16TP11S18	Agricultural	KARE	Soil	2016	August	17
Y16TP11S19	Agricultural	KARE	Soil	2016	August	17
Y16TP11S2	Agricultural	KARE	Soil	2016	August	17
Y16TP11S20	Agricultural	KARE	Soil	2016	August	17
Y16TP11S21	Agricultural	KARE	Soil	2016	August	17
Y16TP11S22	Agricultural	KARE	Soil	2016	August	17
Y16TP11S3	Agricultural	KARE	Soil	2016	August	17
Y16TP11S4	Agricultural	KARE	Soil	2016	August	17
Y16TP11S5	Agricultural	KARE	Soil	2016	August	17
Y16TP11S6	Agricultural	KARE	Soil	2016	August	17
Y16TP12S1	Agricultural	KARE	Soil	2016	August	24
Y16TP12S11	Agricultural	KARE	Soil	2016	August	24
Y16TP12S12	Agricultural	KARE	Soil	2016	August	24
Y16TP12S13	Agricultural	KARE	Soil	2016	August	24
Y16TP12S14	Agricultural	KARE	Soil	2016	August	24
Y16TP12S15	Agricultural	KARE	Soil	2016	August	24
Y16TP12S16	Agricultural	KARE	Soil	2016	August	24
Y16TP12S17	Agricultural	KARE	Soil	2016	August	24
Y16TP12S18	Agricultural	KARE	Soil	2016	August	24
Y16TP12S19	Agricultural	KARE	Soil	2016	August	24
Y16TP12S2	Agricultural	KARE	Soil	2016	August	24
Y16TP12S20	Agricultural	KARE	Soil	2016	August	24
Y16TP12S21	Agricultural	KARE	Soil	2016	August	24
Y16TP12S22	Agricultural	KARE	Soil	2016	August	24
Y16TP12S3	Agricultural	KARE	Soil	2016	August	24
Y16TP12S4	Agricultural	KARE	Soil	2016	August	24
Y16TP12S5	Agricultural	KARE	Soil	2016	August	24
Y16TP12S6	Agricultural	KARE	Soil	2016	August	24
Y16TP13S1	Agricultural	KARE	Soil	2016	August	31
Y16TP13S11	Agricultural	KARE	Soil	2016	August	31
Y16TP13S12	Agricultural	KARE	Soil	2016	August	31
Y16TP13S13	Agricultural	KARE	Soil	2016	August	31
Y16TP13S14	Agricultural	KARE	Soil	2016	August	31
Y16TP13S15	Agricultural	KARE	Soil	2016	August	31
Y16TP13S16	Agricultural	KARE	Soil	2016	August	31
Y16TP13S17	Agricultural	KARE	Soil	2016	August	31
Y16TP13S18	Agricultural	KARE	Soil	2016	August	31
Y16TP13S19	Agricultural	KARE	Soil	2016	August	31
Y16TP13S2	Agricultural	KARE	Soil	2016	August	31
Y16TP13S20	Agricultural	KARE	Soil	2016	August	31
Y16TP13S21	Agricultural	KARE	Soil	2016	August	31
Y16TP13S22	Agricultural	KARE	Soil	2016	August	31
Y16TP13S4	Agricultural	KARE	Soil	2016	August	31
Y16TP13S5	Agricultural	KARE	Soil	2016	August	31
Y16TP13S6	Agricultural	KARE	Soil	2016	August	31
Y16TP14S1	Agricultural	KARE	Soil	2016	September	7
Y16TP14S11	Agricultural	KARE	Soil	2016	September	7
Y16TP14S12	Agricultural	KARE	Soil	2016	September	7
Y16TP14S13	Agricultural	KARE	Soil	2016	September	7
Y16TP14S14	Agricultural	KARE	Soil	2016	September	7
Y16TP14S15	Agricultural	KARE	Soil	2016	September	7
Y16TP14S19	Agricultural	KARE	Soil	2016	September	7
Y16TP14S2	Agricultural	KARE	Soil	2016	September	7
Y16TP14S20	Agricultural	KARE	Soil	2016	September	7
Y16TP14S21	Agricultural	KARE	Soil	2016	September	7
Y16TP14S22	Agricultural	KARE	Soil	2016	September	7
Y16TP14S3	Agricultural	KARE	Soil	2016	September	7
Y16TP14S4	Agricultural	KARE	Soil	2016	September	7
Y16TP14S5	Agricultural	KARE	Soil	2016	September	7
Y16TP15S1	Agricultural	KARE	Soil	2016	September	14
Y16TP15S11	Agricultural	KARE	Soil	2016	September	14
Y16TP15S13	Agricultural	KARE	Soil	2016	September	14
Y16TP15S14	Agricultural	KARE	Soil	2016	September	14
Y16TP15S15	Agricultural	KARE	Soil	2016	September	14
Y16TP15S16	Agricultural	KARE	Soil	2016	September	14
Y16TP15S17	Agricultural	KARE	Soil	2016	September	14
Y16TP15S18	Agricultural	KARE	Soil	2016	September	14
Y16TP15S19	Agricultural	KARE	Soil	2016	September	14
Y16TP15S2	Agricultural	KARE	Soil	2016	September	14
Y16TP15S20	Agricultural	KARE	Soil	2016	September	14
Y16TP15S21	Agricultural	KARE	Soil	2016	September	14
Y16TP15S22	Agricultural	KARE	Soil	2016	September	14
Y16TP15S3	Agricultural	KARE	Soil	2016	September	14
Y16TP15S4	Agricultural	KARE	Soil	2016	September	14
Y16TP15S5	Agricultural	KARE	Soil	2016	September	14
Y16TP15S6	Agricultural	KARE	Soil	2016	September	14
Y16TP16S1	Agricultural	KARE	Soil	2016	September	21
Y16TP16S11	Agricultural	KARE	Soil	2016	September	21
Y16TP16S12	Agricultural	KARE	Soil	2016	September	21
Y16TP16S13	Agricultural	KARE	Soil	2016	September	21
Y16TP16S14	Agricultural	KARE	Soil	2016	September	21
Y16TP16S15	Agricultural	KARE	Soil	2016	September	21
Y16TP16S16	Agricultural	KARE	Soil	2016	September	21
Y16TP16S18	Agricultural	KARE	Soil	2016	September	21
Y16TP16S19	Agricultural	KARE	Soil	2016	September	21
Y16TP16S2	Agricultural	KARE	Soil	2016	September	21
Y16TP16S20	Agricultural	KARE	Soil	2016	September	21
Y16TP16S21	Agricultural	KARE	Soil	2016	September	21
Y16TP16S22	Agricultural	KARE	Soil	2016	September	21
Y16TP16S3	Agricultural	KARE	Soil	2016	September	21
Y16TP16S4	Agricultural	KARE	Soil	2016	September	21
Y16TP16S5	Agricultural	KARE	Soil	2016	September	21
Y16TP16S6	Agricultural	KARE	Soil	2016	September	21
Y16TP17S1	Agricultural	KARE	Soil	2016	September	28
Y16TP17S11	Agricultural	KARE	Soil	2016	September	28
Y16TP17S12	Agricultural	KARE	Soil	2016	September	28
Y16TP17S13	Agricultural	KARE	Soil	2016	September	28
Y16TP17S14	Agricultural	KARE	Soil	2016	September	28
Y16TP17S2	Agricultural	KARE	Soil	2016	September	28
Y16TP17S3	Agricultural	KARE	Soil	2016	September	28
Y16TP17S4	Agricultural	KARE	Soil	2016	September	28
Y16TP17S5	Agricultural	KARE	Soil	2016	September	28
Y16TP17S6	Agricultural	KARE	Soil	2016	September	28
Y171011Hwy2a	Undeveloped	Hwy33-2	Air	2017	November	8
Y171011Hwy2b	Undeveloped	Hwy33-2	Air	2017	November	8
Y171011Hwy2c	Undeveloped	Hwy33-2	Air	2017	November	8
Y171011Hwy3a	Undeveloped	Hwy33-3	Air	2017	November	8
Y171011Hwy3b	Undeveloped	Hwy33-3	Air	2017	November	8
Y171011Hwy3c	Undeveloped	Hwy33-3	Air	2017	November	8
Y171011Hwy4a	Undeveloped	Hwy33-4	Air	2017	November	8
Y171011Hwy4b	Undeveloped	Hwy33-4	Air	2017	November	8
Y171011Hwy4c	Undeveloped	Hwy33-4	Air	2017	November	8
Y171011Hwy7a	Undeveloped	Hwy33-7	Air	2017	November	8
Y171011Hwy7b	Undeveloped	Hwy33-7	Air	2017	November	8
Y171011Hwy7c	Undeveloped	Hwy33-7	Air	2017	November	8
Y171011Hwy8a	Undeveloped	Hwy33-8	Air	2017	November	8
Y171011Hwy8b	Undeveloped	Hwy33-8	Air	2017	November	8
Y171108Hwy2a	Undeveloped	Hwy33-2	Air	2017	December	14
Y171108Hwy2b	Undeveloped	Hwy33-2	Air	2017	December	14
Y171108Hwy2c	Undeveloped	Hwy33-2	Air	2017	December	14
Y171108Hwy3a	Undeveloped	Hwy33-3	Air	2017	December	14
Y171108Hwy3b	Undeveloped	Hwy33-3	Air	2017	December	14
Y171108Hwy3c	Undeveloped	Hwy33-3	Air	2017	December	14
Y171108Hwy4a	Undeveloped	Hwy33-4	Air	2017	December	14
Y171108Hwy4b	Undeveloped	Hwy33-4	Air	2017	December	14
Y171108Hwy4c	Undeveloped	Hwy33-4	Air	2017	December	14
Y171108Hwy7a	Undeveloped	Hwy33-7	Air	2017	December	14
Y171108Hwy7b	Undeveloped	Hwy33-7	Air	2017	December	14
Y171108Hwy8a	Undeveloped	Hwy33-8	Air	2017	December	14
Y171108Hwy8b	Undeveloped	Hwy33-8	Air	2017	December	14
Y171214Hwy2a	Undeveloped	Hwy33-2	Air	2018	January	18
Y171214Hwy2b	Undeveloped	Hwy33-2	Air	2018	January	18
Y171214Hwy2c	Undeveloped	Hwy33-2	Air	2018	January	18
Y171214Hwy3a	Undeveloped	Hwy33-3	Air	2018	January	18
Y171214Hwy3b	Undeveloped	Hwy33-3	Air	2018	January	18
Y171214Hwy3c	Undeveloped	Hwy33-3	Air	2018	January	18
Y171214Hwy4a	Undeveloped	Hwy33-4	Air	2018	January	18
Y171214Hwy4b	Undeveloped	Hwy33-4	Air	2018	January	18
Y171214Hwy4c	Undeveloped	Hwy33-4	Air	2018	January	18
Y171214Hwy7a	Undeveloped	Hwy33-7	Air	2018	January	18
Y171214Hwy7b	Undeveloped	Hwy33-7	Air	2018	January	18
Y171214Hwy8a	Undeveloped	Hwy33-8	Air	2018	January	18
Y171214Hwy8b	Undeveloped	Hwy33-8	Air	2018	January	18
Y171214Hwy8c	Undeveloped	Hwy33-8	Air	2018	January	18
Y17A1170913	Agricultural	KARE	Air	2017	September	13
Y17A1171011	Agricultural	KARE	Air	2017	October	11
Y17A2170913	Agricultural	KARE	Air	2017	September	13
Y17A2171011	Agricultural	KARE	Air	2017	October	11
Y17A4170913	Agricultural	KARE	Air	2017	September	13
Y17A4171011	Agricultural	KARE	Air	2017	October	11
Y17A8170913	Agricultural	KARE	Air	2017	September	13
Y17A8171011	Agricultural	KARE	Air	2017	October	11
Y17B1170913	Agricultural	KARE	Air	2017	September	13
Y17B1171011	Agricultural	KARE	Air	2017	October	11
Y17B2170913	Agricultural	KARE	Air	2017	September	13
Y17B2171011	Agricultural	KARE	Air	2017	October	11
Y17B4170913	Agricultural	KARE	Air	2017	September	13
Y17B4171011	Agricultural	KARE	Air	2017	October	11
Y17B8170913	Agricultural	KARE	Air	2017	September	13
Y17B8171011	Agricultural	KARE	Air	2017	October	11
Y17C1170913	Agricultural	KARE	Air	2017	September	13
Y17C1171011	Agricultural	KARE	Air	2017	October	11
Y17C2170913	Agricultural	KARE	Air	2017	September	13
Y17C2171011	Agricultural	KARE	Air	2017	October	11
Y17C4170913	Agricultural	KARE	Air	2017	September	13
Y17C4171011	Agricultural	KARE	Air	2017	October	11
Y17C8170913	Agricultural	KARE	Air	2017	September	13
Y17C8171011	Agricultural	KARE	Air	2017	October	11
Y17P0170913	Agricultural	KARE	Air	2017	September	13
Y17P0171011	Agricultural	KARE	Air	2017	October	11
Y17TP02S02	Agricultural	KARE	Soil	2017	June	28
Y17TP02S06	Agricultural	KARE	Soil	2017	June	28
Y17TP02S13	Agricultural	KARE	Soil	2017	June	28
Y17TP02S30	Agricultural	KARE	Soil	2017	June	28
Y17TP03S02	Agricultural	KARE	Soil	2017	July	5
Y17TP03S06	Agricultural	KARE	Soil	2017	July	5
Y17TP03S11	Agricultural	KARE	Soil	2017	July	5
Y17TP03S13	Agricultural	KARE	Soil	2017	July	5
Y17TP03S16	Agricultural	KARE	Soil	2017	July	5
Y17TP03S19	Agricultural	KARE	Soil	2017	July	5
Y17TP04S02	Agricultural	KARE	Soil	2017	July	12
Y17TP04S06	Agricultural	KARE	Soil	2017	July	12
Y17TP04S11	Agricultural	KARE	Soil	2017	July	12
Y17TP04S13	Agricultural	KARE	Soil	2017	July	12
Y17TP04S18	Agricultural	KARE	Soil	2017	July	12
Y17TP04S19	Agricultural	KARE	Soil	2017	July	12
Y17TP05S02	Agricultural	KARE	Soil	2017	July	19
Y17TP05S06	Agricultural	KARE	Soil	2017	July	19
Y17TP05S11	Agricultural	KARE	Soil	2017	July	19
Y17TP05S13	Agricultural	KARE	Soil	2017	July	19
Y17TP05S18	Agricultural	KARE	Soil	2017	July	19
Y17TP05S19	Agricultural	KARE	Soil	2017	July	19
Y17TP05S27	Agricultural	KARE	Soil	2017	July	19
Y17TP05S30	Agricultural	KARE	Soil	2017	July	19
Y17TP06S02	Agricultural	KARE	Soil	2017	July	26
Y17TP06S06	Agricultural	KARE	Soil	2017	July	26
Y17TP06S11	Agricultural	KARE	Soil	2017	July	26
Y17TP06S13	Agricultural	KARE	Soil	2017	July	26
Y17TP06S18	Agricultural	KARE	Soil	2017	July	26
Y17TP06S19	Agricultural	KARE	Soil	2017	July	26
Y17TP07S02	Agricultural	KARE	Soil	2017	August	2
Y17TP07S06	Agricultural	KARE	Soil	2017	August	2
Y17TP07S11	Agricultural	KARE	Soil	2017	August	2
Y17TP07S13	Agricultural	KARE	Soil	2017	August	2
Y17TP07S18	Agricultural	KARE	Soil	2017	August	2
Y17TP07S19	Agricultural	KARE	Soil	2017	August	2
Y17TP0808S02	Agricultural	KARE	Soil	2017	August	9
Y17TP0808S06	Agricultural	KARE	Soil	2017	August	9
Y17TP0808S11	Agricultural	KARE	Soil	2017	August	9
Y17TP0808S13	Agricultural	KARE	Soil	2017	August	9
Y17TP0808S18	Agricultural	KARE	Soil	2017	August	9
Y17TP0808S19	Agricultural	KARE	Soil	2017	August	9
Y17TP0824S02	Agricultural	KARE	Soil	2017	August	9
Y17TP0824S06	Agricultural	KARE	Soil	2017	August	9
Y17TP0824S11	Agricultural	KARE	Soil	2017	August	9
Y17TP0824S13	Agricultural	KARE	Soil	2017	August	9
Y17TP0824S18	Agricultural	KARE	Soil	2017	August	9
Y17TP0824S19	Agricultural	KARE	Soil	2017	August	9
Y17TP0848S02	Agricultural	KARE	Soil	2017	August	9
Y17TP0848S06	Agricultural	KARE	Soil	2017	August	9
Y17TP0848S11	Agricultural	KARE	Soil	2017	August	9
Y17TP0848S13	Agricultural	KARE	Soil	2017	August	9
Y17TP0848S18	Agricultural	KARE	Soil	2017	August	9
Y17TP0848S19	Agricultural	KARE	Soil	2017	August	9
Y17TP0896S02	Agricultural	KARE	Soil	2017	August	9
Y17TP0896S06	Agricultural	KARE	Soil	2017	August	9
Y17TP0896S11	Agricultural	KARE	Soil	2017	August	9
Y17TP0896S13	Agricultural	KARE	Soil	2017	August	9
Y17TP0896S18	Agricultural	KARE	Soil	2017	August	9
Y17TP0896S19	Agricultural	KARE	Soil	2017	August	9
Y17TP08S02	Agricultural	KARE	Soil	2017	August	9
Y17TP08S06	Agricultural	KARE	Soil	2017	August	9
Y17TP08S11	Agricultural	KARE	Soil	2017	August	9
Y17TP08S13	Agricultural	KARE	Soil	2017	August	9
Y17TP08S18	Agricultural	KARE	Soil	2017	August	9
Y17TP08S19	Agricultural	KARE	Soil	2017	August	9
Y17TP08S27	Agricultural	KARE	Soil	2017	August	9
Y17TP0948S02	Agricultural	KARE	Soil	2017	August	16
Y17TP0948S03	Agricultural	KARE	Soil	2017	August	16
Y17TP0948S11	Agricultural	KARE	Soil	2017	August	16
Y17TP0948S16	Agricultural	KARE	Soil	2017	August	16
Y17TP0948S19	Agricultural	KARE	Soil	2017	August	16
Y17TP0948S22	Agricultural	KARE	Soil	2017	August	16
Y17TP0996S02	Agricultural	KARE	Soil	2017	August	16
Y17TP0996S03	Agricultural	KARE	Soil	2017	August	16
Y17TP0996S11	Agricultural	KARE	Soil	2017	August	16
Y17TP0996S16	Agricultural	KARE	Soil	2017	August	16
Y17TP0996S19	Agricultural	KARE	Soil	2017	August	16
Y17TP0996S22	Agricultural	KARE	Soil	2017	August	16
Y17TP09S02	Agricultural	KARE	Soil	2017	August	16
Y17TP09S03	Agricultural	KARE	Soil	2017	August	16
Y17TP09S06	Agricultural	KARE	Soil	2017	August	16
Y17TP09S11	Agricultural	KARE	Soil	2017	August	16
Y17TP09S13	Agricultural	KARE	Soil	2017	August	16
Y17TP09S16	Agricultural	KARE	Soil	2017	August	16
Y17TP09S18	Agricultural	KARE	Soil	2017	August	16
Y17TP09S19	Agricultural	KARE	Soil	2017	August	16
Y17TP09S22	Agricultural	KARE	Soil	2017	August	16
Y17TP09S25	Agricultural	KARE	Soil	2017	August	16
Y17TP09S27	Agricultural	KARE	Soil	2017	August	16
Y17TP09S30	Agricultural	KARE	Soil	2017	August	16
Y17TP10S02	Agricultural	KARE	Soil	2017	August	23
Y17TP10S03	Agricultural	KARE	Soil	2017	August	23
Y17TP10S06	Agricultural	KARE	Soil	2017	August	23
Y17TP10S11	Agricultural	KARE	Soil	2017	August	23
Y17TP10S13	Agricultural	KARE	Soil	2017	August	23
Y17TP10S16	Agricultural	KARE	Soil	2017	August	23
Y17TP10S18	Agricultural	KARE	Soil	2017	August	23
Y17TP10S19	Agricultural	KARE	Soil	2017	August	23
Y17TP10S22	Agricultural	KARE	Soil	2017	August	23
Y17TP10S25	Agricultural	KARE	Soil	2017	August	23
Y17TP10S27	Agricultural	KARE	Soil	2017	August	23
Y17TP10S30	Agricultural	KARE	Soil	2017	August	23
Y17TP11S02	Agricultural	KARE	Soil	2017	August	30
Y17TP11S03	Agricultural	KARE	Soil	2017	August	30
Y17TP11S06	Agricultural	KARE	Soil	2017	August	30
Y17TP11S11	Agricultural	KARE	Soil	2017	August	30
Y17TP11S13	Agricultural	KARE	Soil	2017	August	30
Y17TP11S16	Agricultural	KARE	Soil	2017	August	30
Y17TP11S18	Agricultural	KARE	Soil	2017	August	30
Y17TP11S19	Agricultural	KARE	Soil	2017	August	30
Y17TP11S22	Agricultural	KARE	Soil	2017	August	30
Y17TP12S02	Agricultural	KARE	Soil	2017	September	6
Y17TP12S03	Agricultural	KARE	Soil	2017	September	6
Y17TP12S11	Agricultural	KARE	Soil	2017	September	6
Y17TP12S13	Agricultural	KARE	Soil	2017	September	6
Y17TP12S16	Agricultural	KARE	Soil	2017	September	6
Y17TP12S18	Agricultural	KARE	Soil	2017	September	6
Y17TP12S19	Agricultural	KARE	Soil	2017	September	6
Y17TP12S22	Agricultural	KARE	Soil	2017	September	6
Y17TP13S13	Agricultural	KARE	Soil	2017	September	13
Y17TP13S16	Agricultural	KARE	Soil	2017	September	13
Y17TP13S18	Agricultural	KARE	Soil	2017	September	13
Y17TP13S19	Agricultural	KARE	Soil	2017	September	13
Y17TP13S22	Agricultural	KARE	Soil	2017	September	13
Y17TP13S27	Agricultural	KARE	Soil	2017	September	13
Y17TP13S30	Agricultural	KARE	Soil	2017	September	13
Y17TP15S02	Agricultural	KARE	Soil	2017	September	20
Y17TP15S03	Agricultural	KARE	Soil	2017	September	20
Y17TP15S06	Agricultural	KARE	Soil	2017	September	20
Y17TP15S11	Agricultural	KARE	Soil	2017	September	20
Y17TP15S16	Agricultural	KARE	Soil	2017	September	20
Y17TP15S18	Agricultural	KARE	Soil	2017	September	20
Y17TP15S19	Agricultural	KARE	Soil	2017	September	20
Y17TP15S22	Agricultural	KARE	Soil	2017	September	20
Y17TP17S02	Agricultural	KARE	Soil	2017	October	4
Y17TP17S03	Agricultural	KARE	Soil	2017	October	4
Y17TP17S06	Agricultural	KARE	Soil	2017	October	4
Y17TP17S11	Agricultural	KARE	Soil	2017	October	4
Y17TP17S13	Agricultural	KARE	Soil	2017	October	4
Y17TP17S16	Agricultural	KARE	Soil	2017	October	4
Y17TP17S18	Agricultural	KARE	Soil	2017	October	4
Y17TP17S19	Agricultural	KARE	Soil	2017	October	4
Y17TP17S22	Agricultural	KARE	Soil	2017	October	4
Y17TP17S25	Agricultural	KARE	Soil	2017	October	4
Y17TP17S27	Agricultural	KARE	Soil	2017	October	4
Y17TP17S30	Agricultural	KARE	Soil	2017	October	4
Y180118Hwy2a	Undeveloped	Hwy33-2	Air	2018	February	15
Y180118Hwy2b	Undeveloped	Hwy33-2	Air	2018	February	15
Y180118Hwy2c	Undeveloped	Hwy33-2	Air	2018	February	15
Y180118Hwy3a	Undeveloped	Hwy33-3	Air	2018	February	15
Y180118Hwy3b	Undeveloped	Hwy33-3	Air	2018	February	15
Y180118Hwy3c	Undeveloped	Hwy33-3	Air	2018	February	15
Y180118Hwy4a	Undeveloped	Hwy33-4	Air	2018	February	15
Y180118Hwy4b	Undeveloped	Hwy33-4	Air	2018	February	15
Y180118Hwy4c	Undeveloped	Hwy33-4	Air	2018	February	15
Y180118Hwy7a	Undeveloped	Hwy33-7	Air	2018	February	15
Y180118Hwy7b	Undeveloped	Hwy33-7	Air	2018	February	15
Y180118Hwy7c	Undeveloped	Hwy33-7	Air	2018	February	15
Y180118Hwy8a	Undeveloped	Hwy33-8	Air	2018	February	15
Y180118Hwy8b	Undeveloped	Hwy33-8	Air	2018	February	15
Y180118Hwy8c	Undeveloped	Hwy33-8	Air	2018	February	15
Y180215Hwy2a	Undeveloped	Hwy33-2	Air	2018	March	17
Y180215Hwy2b	Undeveloped	Hwy33-2	Air	2018	March	17
Y180215Hwy2c	Undeveloped	Hwy33-2	Air	2018	March	17
Y180215Hwy3a	Undeveloped	Hwy33-3	Air	2018	March	17
Y180215Hwy3b	Undeveloped	Hwy33-3	Air	2018	March	17
Y180215Hwy3c	Undeveloped	Hwy33-3	Air	2018	March	17
Y180215Hwy4a	Undeveloped	Hwy33-4	Air	2018	March	17
Y180215Hwy4b	Undeveloped	Hwy33-4	Air	2018	March	17
Y180215Hwy4c	Undeveloped	Hwy33-4	Air	2018	March	17
Y180215Hwy7a	Undeveloped	Hwy33-7	Air	2018	March	17
Y180215Hwy7b	Undeveloped	Hwy33-7	Air	2018	March	17
Y180215Hwy7c	Undeveloped	Hwy33-7	Air	2018	March	17
Y180215Hwy8a	Undeveloped	Hwy33-8	Air	2018	March	17
Y180215Hwy8b	Undeveloped	Hwy33-8	Air	2018	March	17
Y180215Hwy8c	Undeveloped	Hwy33-8	Air	2018	March	17
Y180317Hwy2a	Undeveloped	Hwy33-2	Air	2018	April	19
Y180317Hwy2c	Undeveloped	Hwy33-2	Air	2018	April	19
Y180317Hwy3a	Undeveloped	Hwy33-3	Air	2018	April	19
Y180317Hwy3b	Undeveloped	Hwy33-3	Air	2018	April	19
Y180317Hwy3c	Undeveloped	Hwy33-3	Air	2018	April	19
Y180317Hwy4a	Undeveloped	Hwy33-4	Air	2018	April	19
Y180317Hwy4b	Undeveloped	Hwy33-4	Air	2018	April	19
Y180317Hwy4c	Undeveloped	Hwy33-4	Air	2018	April	19
Y180317Hwy7a	Undeveloped	Hwy33-7	Air	2018	April	19
Y180317Hwy7b	Undeveloped	Hwy33-7	Air	2018	April	19
Y180317Hwy7c	Undeveloped	Hwy33-7	Air	2018	April	19
Y180317Hwy8a	Undeveloped	Hwy33-8	Air	2018	April	19
Y180317Hwy8b	Undeveloped	Hwy33-8	Air	2018	April	19
Y180317Hwy8c	Undeveloped	Hwy33-8	Air	2018	April	19
Y180419Hwy2a	Undeveloped	Hwy33-2	Air	2018	May	17
Y180419Hwy2b	Undeveloped	Hwy33-2	Air	2018	May	17
Y180419Hwy2c	Undeveloped	Hwy33-2	Air	2018	May	17
Y180419Hwy3a	Undeveloped	Hwy33-3	Air	2018	May	17
Y180419Hwy3b	Undeveloped	Hwy33-3	Air	2018	May	17
Y180419Hwy3c	Undeveloped	Hwy33-3	Air	2018	May	17
Y180419Hwy4a	Undeveloped	Hwy33-4	Air	2018	May	17
Y180419Hwy4b	Undeveloped	Hwy33-4	Air	2018	May	17
Y180419Hwy4c	Undeveloped	Hwy33-4	Air	2018	May	17
Y180419Hwy7a	Undeveloped	Hwy33-7	Air	2018	May	17
Y180419Hwy7b	Undeveloped	Hwy33-7	Air	2018	May	17
Y180419Hwy7c	Undeveloped	Hwy33-7	Air	2018	May	17
Y180419Hwy8a	Undeveloped	Hwy33-8	Air	2018	May	17
Y180419Hwy8b	Undeveloped	Hwy33-8	Air	2018	May	17
Y180419Hwy8c	Undeveloped	Hwy33-8	Air	2018	May	17
Y180517Hwy2a	Undeveloped	Hwy33-2	Air	2018	June	19
Y180517Hwy2b	Undeveloped	Hwy33-2	Air	2018	June	19
Y180517Hwy2c	Undeveloped	Hwy33-2	Air	2018	June	19
Y180517Hwy3a	Undeveloped	Hwy33-3	Air	2018	June	19
Y180517Hwy3b	Undeveloped	Hwy33-3	Air	2018	June	19
Y180517Hwy3c	Undeveloped	Hwy33-3	Air	2018	June	19
Y180517Hwy4a	Undeveloped	Hwy33-4	Air	2018	June	19
Y180517Hwy4b	Undeveloped	Hwy33-4	Air	2018	June	19
Y180517Hwy4c	Undeveloped	Hwy33-4	Air	2018	June	19
Y180517Hwy7a	Undeveloped	Hwy33-7	Air	2018	June	19
Y180517Hwy7b	Undeveloped	Hwy33-7	Air	2018	June	19
Y180517Hwy7c	Undeveloped	Hwy33-7	Air	2018	June	19
Y180517Hwy8a	Undeveloped	Hwy33-8	Air	2018	June	19
Y180517Hwy8b	Undeveloped	Hwy33-8	Air	2018	June	19
Y180517Hwy8c	Undeveloped	Hwy33-8	Air	2018	June	19
Y180616Hwy2a	Undeveloped	Hwy33-2	Air	2018	July	25
Y180616Hwy2b	Undeveloped	Hwy33-2	Air	2018	July	25
Y180616Hwy2c	Undeveloped	Hwy33-2	Air	2018	July	25
Y180616Hwy3a	Undeveloped	Hwy33-3	Air	2018	July	25
Y180616Hwy3b	Undeveloped	Hwy33-3	Air	2018	July	25
Y180616Hwy3c	Undeveloped	Hwy33-3	Air	2018	July	25
Y180616Hwy4a	Undeveloped	Hwy33-4	Air	2018	July	25
Y180616Hwy4b	Undeveloped	Hwy33-4	Air	2018	July	25
Y180616Hwy4c	Undeveloped	Hwy33-4	Air	2018	July	25
Y180616Hwy7a	Undeveloped	Hwy33-7	Air	2018	July	25
Y180616Hwy7b	Undeveloped	Hwy33-7	Air	2018	July	25
Y180616Hwy7c	Undeveloped	Hwy33-7	Air	2018	July	25
Y180616Hwy8a	Undeveloped	Hwy33-8	Air	2018	July	25
Y180616Hwy8b	Undeveloped	Hwy33-8	Air	2018	July	25
Y180616Hwy8c	Undeveloped	Hwy33-8	Air	2018	July	25
Y180816Hwy2a	Undeveloped	Hwy33-2	Air	2018	August	23
Y180816Hwy2b	Undeveloped	Hwy33-2	Air	2018	August	23
Y180816Hwy2c	Undeveloped	Hwy33-2	Air	2018	August	23
Y180816Hwy3a	Undeveloped	Hwy33-3	Air	2018	August	23
Y180816Hwy3b	Undeveloped	Hwy33-3	Air	2018	August	23
Y180816Hwy3c	Undeveloped	Hwy33-3	Air	2018	August	23
Y180816Hwy4a	Undeveloped	Hwy33-4	Air	2018	August	23
Y180816Hwy4b	Undeveloped	Hwy33-4	Air	2018	August	23
Y180816Hwy4c	Undeveloped	Hwy33-4	Air	2018	August	23
Y180816Hwy7a	Undeveloped	Hwy33-7	Air	2018	August	23
Y180816Hwy7b	Undeveloped	Hwy33-7	Air	2018	August	23
Y180816Hwy7c	Undeveloped	Hwy33-7	Air	2018	August	23
Y180816Hwy8a	Undeveloped	Hwy33-8	Air	2018	August	23
Y180816Hwy8b	Undeveloped	Hwy33-8	Air	2018	August	23
Y180816Hwy8c	Undeveloped	Hwy33-8	Air	2018	August	23
Y180916Hwy2a	Undeveloped	Hwy33-2	Air	2018	September	23
Y180916Hwy2b	Undeveloped	Hwy33-2	Air	2018	September	23
Y180916Hwy2c	Undeveloped	Hwy33-2	Air	2018	September	23
Y180916Hwy3a	Undeveloped	Hwy33-3	Air	2018	September	23
Y180916Hwy3b	Undeveloped	Hwy33-3	Air	2018	September	23
Y180916Hwy3c	Undeveloped	Hwy33-3	Air	2018	September	23
Y180916Hwy4a	Undeveloped	Hwy33-4	Air	2018	September	23
Y180916Hwy4b	Undeveloped	Hwy33-4	Air	2018	September	23
Y180916Hwy4c	Undeveloped	Hwy33-4	Air	2018	September	23
Y180916Hwy7a	Undeveloped	Hwy33-7	Air	2018	September	23
Y180916Hwy7b	Undeveloped	Hwy33-7	Air	2018	September	23
Y180916Hwy7c	Undeveloped	Hwy33-7	Air	2018	September	23
Y180916Hwy8a	Undeveloped	Hwy33-8	Air	2018	September	23
Y180916Hwy8b	Undeveloped	Hwy33-8	Air	2018	September	23
Y180916Hwy8c	Undeveloped	Hwy33-8	Air	2018	September	23
Y181016Hwy2a	Undeveloped	Hwy33-2	Air	2018	October	23
Y181016Hwy2b	Undeveloped	Hwy33-2	Air	2018	October	23
Y181016Hwy2c	Undeveloped	Hwy33-2	Air	2018	October	23
Y181016Hwy3a	Undeveloped	Hwy33-3	Air	2018	October	23
Y181016Hwy3b	Undeveloped	Hwy33-3	Air	2018	October	23
Y181016Hwy3c	Undeveloped	Hwy33-3	Air	2018	October	23
Y181016Hwy4a	Undeveloped	Hwy33-4	Air	2018	October	23
Y181016Hwy4b	Undeveloped	Hwy33-4	Air	2018	October	23
Y181016Hwy4c	Undeveloped	Hwy33-4	Air	2018	October	23
Y181016Hwy7a	Undeveloped	Hwy33-7	Air	2018	October	23
Y181016Hwy7b	Undeveloped	Hwy33-7	Air	2018	October	23
Y181016Hwy7c	Undeveloped	Hwy33-7	Air	2018	October	23
Y181016Hwy8a	Undeveloped	Hwy33-8	Air	2018	October	23
Y181016Hwy8b	Undeveloped	Hwy33-8	Air	2018	October	23
Y181016Hwy8c	Undeveloped	Hwy33-8	Air	2018	October	23
Y18A10503	Agricultural	KARE	Air	2018	May	3
Y18A10601	Agricultural	KARE	Air	2018	June	1
Y18A10726	Agricultural	KARE	Air	2018	July	26
Y18A10823	Agricultural	KARE	Air	2018	August	23
Y18A10925	Agricultural	KARE	Air	2018	September	25
Y18A20503	Agricultural	KARE	Air	2018	May	3
Y18A20601	Agricultural	KARE	Air	2018	June	1
Y18A20726	Agricultural	KARE	Air	2018	July	26
Y18A20823	Agricultural	KARE	Air	2018	August	23
Y18A20925	Agricultural	KARE	Air	2018	September	25
Y18A40503	Agricultural	KARE	Air	2018	May	3
Y18A40601	Agricultural	KARE	Air	2018	June	1
Y18A40726	Agricultural	KARE	Air	2018	July	26
Y18A40823	Agricultural	KARE	Air	2018	August	23
Y18A40925	Agricultural	KARE	Air	2018	September	25
Y18A80503	Agricultural	KARE	Air	2018	May	3
Y18A80601	Agricultural	KARE	Air	2018	June	1
Y18A80726	Agricultural	KARE	Air	2018	July	26
Y18A80823	Agricultural	KARE	Air	2018	August	23
Y18A80925	Agricultural	KARE	Air	2018	September	25
Y18B10503	Agricultural	KARE	Air	2018	May	3
Y18B10601	Agricultural	KARE	Air	2018	June	1
Y18B10726	Agricultural	KARE	Air	2018	July	26
Y18B10823	Agricultural	KARE	Air	2018	August	23
Y18B10925	Agricultural	KARE	Air	2018	September	25
Y18B20503	Agricultural	KARE	Air	2018	May	3
Y18B20601	Agricultural	KARE	Air	2018	June	1
Y18B20726	Agricultural	KARE	Air	2018	July	26
Y18B20823	Agricultural	KARE	Air	2018	August	23
Y18B20925	Agricultural	KARE	Air	2018	September	25
Y18B40503	Agricultural	KARE	Air	2018	May	3
Y18B40601	Agricultural	KARE	Air	2018	June	1
Y18B40726	Agricultural	KARE	Air	2018	July	26
Y18B40823	Agricultural	KARE	Air	2018	August	23
Y18B40925	Agricultural	KARE	Air	2018	September	25
Y18B80503	Agricultural	KARE	Air	2018	May	3
Y18B80601	Agricultural	KARE	Air	2018	June	1
Y18B80726	Agricultural	KARE	Air	2018	July	26
Y18B80823	Agricultural	KARE	Air	2018	August	23
Y18B80925	Agricultural	KARE	Air	2018	September	25
Y18C10503	Agricultural	KARE	Air	2018	May	3
Y18C10601	Agricultural	KARE	Air	2018	June	1
Y18C10726	Agricultural	KARE	Air	2018	July	26
Y18C10823	Agricultural	KARE	Air	2018	August	23
Y18C10925	Agricultural	KARE	Air	2018	September	25
Y18C20503	Agricultural	KARE	Air	2018	May	3
Y18C20601	Agricultural	KARE	Air	2018	June	1
Y18C20726	Agricultural	KARE	Air	2018	July	26
Y18C20823	Agricultural	KARE	Air	2018	August	23
Y18C20925	Agricultural	KARE	Air	2018	September	25
Y18C40503	Agricultural	KARE	Air	2018	May	3
Y18C40601	Agricultural	KARE	Air	2018	June	1
Y18C40726	Agricultural	KARE	Air	2018	July	26
Y18C40823	Agricultural	KARE	Air	2018	August	23
Y18C40925	Agricultural	KARE	Air	2018	September	25
Y18C80503	Agricultural	KARE	Air	2018	May	3
Y18C80726	Agricultural	KARE	Air	2018	July	26
Y18C80823	Agricultural	KARE	Air	2018	August	23
Y18C80925	Agricultural	KARE	Air	2018	September	25
Y18P00503	Agricultural	KARE	Air	2018	May	3
Y18P00601	Agricultural	KARE	Air	2018	June	1
Y18P00726	Agricultural	KARE	Air	2018	July	26
Y18P00823	Agricultural	KARE	Air	2018	August	23
Y18P00925	Agricultural	KARE	Air	2018	September	25
